# Supplementary material for: Exciton-polariton Josephson junctions at finite temperatures
Source: Sci Rep. 2017 Aug 25;7:9515. doi: 10.1038/s41598-017-09824-8 (PMC5572052; doi:10.1038/s41598-017-09824-8)
Supplement: Supplementary file 2 — LaTeX Supplementary File [file 41598_2017_9824_MOESM2_ESM.tex]

\documentclass[10pt]{article}

\usepackage{amsmath}
\usepackage{mathtools}
\usepackage{amssymb}
\usepackage{amsfonts}
\usepackage{graphicx}
\usepackage{epstopdf}
\usepackage{authblk}

% Title and authors
\title{Supplementary materials: \\ Exciton-polariton Josephson junctions at finite temperatures}

\author[1]{M. E. Lebedev\textsuperscript{1}, \\ }
\author[1]{D. A. Dolinina}
\author[2]{Kuo-Bin Hong}
\author[2]{Tien-Chang Lu}
\author[3, 4, 5]{A. V. Kavokin}
\author[1, 6, *]{A. P. Alodjants}

\affil[1]{ITMO University, St. Petersburg 197101, Russia}
\affil[2]{Department of Photonics, National Chiao Tung University, Hsinchu 300, Taiwan}
\affil[3]{Spin Optics Laboratory, St. Petersburg State University, Ul’anovskaya, Peterhof, St. Petersburg 198504, Russia}
\affil[4]{School of Physics and Astronomy, University of Southampton, SO17 1BJ Southampton, United Kingdom}
\affil[5]{Istituto CNR-SPIN, Viale del Politecnico 1, I-00133, Rome, Italy}
\affil[6]{Vladimir State University named after A. G. and N. G. Stoletovs, Gorkii Street 87, Vladimir, Russia}

\affil[*]{alexander\_ap@list.ru}

\date{}

\begin{document}

\maketitle

\setcounter{equation}{0}
\makeatletter
\renewcommand{\theequation}{S\arabic{equation}}
\renewcommand{\thefigure}{S\arabic{figure}}

To derive Eq.(1) we consider an equilibrium exciton polariton condensate trapped in a symmetric one dimensional double-well potential $U(x) = h ((x/x_0)^2 - 1)^2$.
Here $2x_0$ is the distance between potential minima, $h$ is the depth of the potential.
The Hamiltonian for the system of weakly interacting exciton polaritons trapped in an external potential $U(x)$ can be written in the using the secondary quanttization formalism as:
%
\begin{equation}
\hat{H} = \int \hat{\psi}^\dag\Big\{ -\dfrac{\hbar^2}{2m_{pol}}  \dfrac{d^2 }{dx^2} + U(x) + \dfrac{g}{2} \hat{\psi}^{\dag} \hat{\psi}  \Big\}\hat{\psi} dx,
\label{eq:gpe_hamiltonian}
\end{equation}
%
where $\hat{\psi} \equiv \hat{\psi}(x, t)$ is a polariton field operator that annihilates a particle at the position $x$ and time $t$, $g$ describes the two-body (polariton-polariton) scattering length, $m_{pol}$ is low branch polariton effective mass.
In the paper we use so-called two-mode representation of $\hat{\psi}$ - operator:
%
\begin{equation}
\hat{\psi} = \hat{\psi}_1(t) \Phi_1(x) + \hat{\psi}_2(t) \Phi_2(x),
\label{eq:two_modes}
\end{equation}
%
where $\hat{\psi}_{1,2}$ are time dependent operators characterizing the condensates at the left and at the right wells respectively; $\Phi_{1,2}(x)$ are condensate wavefunctions in real space.
It's convenient to represent $\Phi_{1,2}(x)$ as
%
\begin{equation}
\Phi_{1,2} = \dfrac{\Phi_+ \pm \Phi_-}{\sqrt{2}}
\label{eq:basic_modes}
\end{equation}
%
where $\Phi_{\pm}(x) = \pm \Phi_{\pm}(-x)$ are symmetric ($\Phi_+$) and antisymmetric ($\Phi_-$) real wavefunctions obeying the stationary Gross-Pitaevskii equations
%
\begin{equation}
\mu_{\pm} \Phi_{\pm} = -\dfrac{\hbar^2}{2m_{pol}} \dfrac{d^2 \Phi_{\pm}}{dx^2} + U(x) \Phi_{\pm} + g \Phi_{\pm}^3
\end{equation}
%
and the normalization condition $\int \Phi_{\pm}^2 dx = 1$; $\mu_{\pm}$ is a chemical potential.
As a result, an operator $N=\hat{\psi_1}^\dag\hat{\psi_1} + \hat{\psi_2}^\dag\hat{\psi_2}$ characterizes the total number of particles.
Substituting (\ref{eq:basic_modes}), (\ref{eq:two_modes}) into (\ref{eq:gpe_hamiltonian}) we arrive to
% 
\begin{equation}
\begin{array}{lcl}
\hat{H} & = & \dfrac{A}{2} (\hat{\psi}_1^{\dag 2} \hat{\psi}_1^2 + \hat{\psi}_2^{\dag 2} \hat{\psi}_2^2) - \dfrac{G}{2} (\hat{\psi}_1^\dag \hat{\psi}_2 + \hat{\psi}_1 \hat{\psi}_2^\dag) \\ [8pt]
& & -\dfrac{\Gamma}{2} (\hat{\psi}_1^{\dag 2} \hat{\psi}_1 \hat{\psi}_2 + \hat{\psi}_1^\dag \hat{\psi}_1^2 \hat{\psi}_2^\dag + \hat{\psi}_1^\dag \hat{\psi}_2^\dag \hat{\psi}_2^2 + \hat{\psi}_1 \hat{\psi}_2^{\dag 2} \hat{\psi}_2) \\ [8pt]
& & +\dfrac{C}{2} (\hat{\psi}_1^{\dag 2} \hat{\psi}_2^2 + 4 \hat{\psi}_1^\dag \hat{\psi}_1 \hat{\psi}_2^\dag \hat{\psi}_2 + \hat{\psi}_1^2 \hat{\psi}_2^{\dag 2}),
\end{array}
\label{eq:hamiltonian}
\end{equation}
%
where we have denoted $\gamma_{ij} = g \int \Phi_i^2 \Phi_j^2 dx, i,j \in \{+,-\}$,
$A = \frac{1}{4} (\gamma_{++} + \gamma_{--} + 6 \gamma_{+-})$, $\Gamma = \frac{1}{2} (\gamma_{--} - \gamma_{++})$, $C = \frac{1}{4} (\gamma_{++} + \gamma_{--} - 2\gamma_{+-})$, $G = \mu_- - \mu_+ - 2\Gamma$.

Hamiltonian (\ref{eq:hamiltonian}) describes the non-linear model of a Josephson junction effect with exciton polariton condensates trapped in a double-well potential.
The terms containing $\Gamma$ and $C$ in (\ref{eq:hamiltonian}) characterize the non-linear contribitions to the tunneling of single polaritons and polariton pairs, respectively.
The effective (nonlinear) tunneling rate governed by these terms is $G_{eff} = \dfrac{1}{2}(G+\Gamma N - C\hat{\psi}_1^\dag\hat{\psi}_2)$.

The relevant coefficients can be estimated using the variational ansatz $\Phi_{\pm} = A_{\pm} \Big[ \exp \Big( -\dfrac{(x - x_0)^2}{2 a^2} \Big) \pm \exp \Big( -\dfrac{(x + x_0)^2}{2 a^2} \Big) \Big]$, where $a$ is the localisation length of the condensate wavefunctions in each of two potential wells which are assumed identical.
The amplitudes $A_+$ and $A_-$ are given by the normalization conditions.
It is important that differences between various rates $\gamma_{ij}$ rapidly vanish with the increasing the inter-well distance $2x_0$.
We shall assume $\Gamma = C = 0$ for $x_0 >> a$.
This limit corresponds to the familiar problem of two weakly linked condensates at zero temperature, see e.g. \cite{Aleiner, Shelykh_2008, Borgh_2010, Raghavan}.
Now let us introduce the pseudo spin operators
%
\begin{subequations}
\begin{align}
\hat{S}_x = & \dfrac{1}{2} (\hat{\psi}_1^\dag \hat{\psi}_2 + \hat{\psi}_1 \hat{\psi}_2^\dag) \\
\quad \hat{S}_y = & \dfrac{i}{2} (\hat{\psi}_1^\dag \hat{\psi}_2 - \hat{\psi}_1 \hat{\psi}_2^\dag) \\
\hat{S}_z = & \dfrac{1}{2} (\hat{\psi}_2^\dag \hat{\psi}_2 - \hat{\psi}_1^\dag \hat{\psi}_1).
\end{align}
\label{eq:pseudo_spin}
\end{subequations}
%
Inserting (\ref{eq:pseudo_spin}) into the (\ref{eq:hamiltonian}) we obtain Eq.(1) with $\alpha = A - C = 2\gamma_{\pm} > 0$, $\beta = 2C > 0$ and $B = \Gamma N + G > 0$.
We also chose $x_0$ obeying the condition $\gamma_{++} \simeq \gamma_{--} = \gamma$ assuming $\Gamma = 0$ for simplicity.

\begin{thebibliography}{9}

\bibitem{Aleiner}
Aleiner, I. L., Altshuler, B. L. and Rubo, Yu. G., Radiative coupling and weak lasing of exciton-polariton condensates. {\it Phys. Rev. B}, {\bf 85} (2012).

\bibitem{Shelykh_2008}
Shelykh, I. A., Solnyshkov, D. D., Pavlovic, G. and Malpuech, G., Josephson effects in condensates of excitons and exciton polaritons. {\it Phys. Rev. B}, {\bf 78} (2008).

\bibitem{Borgh_2010}
Borgh, M. O., Keeling, J. and Berloff, N. G., Spatial pattern formation and polarization dynamics of a nonequilibrium spinor polariton condensate. {\it Phys. Rev. B}, {\bf 81} (2010).

\bibitem{Raghavan}
Raghavan, S., Smerzi, A., Fantoni, S. and Shenoy, S. R., Coherent oscillations between two weakly coupled Bose-Einstein condensates: Josephson effects, $\pi$ oscillations, and macroscopic quantum self-trapping. {\it Phys. Rev. A}, {\bf 59}, (1999).

\end{thebibliography}

\end{document}
